# Supplementary material for: Adeno-associated viral serotypes produce differing titers and differentially transduce neurons within the rat basal and lateral amygdala
Source: BMC Neurosci. 2014 Feb 18;15:28. doi: 10.1186/1471-2202-15-28 (PMC3937004; doi:10.1186/1471-2202-15-28)
Supplement: Additional file 1: Table S1 — Tables containing the p-values from statistical comparisons among the serotypes for mean viral transduction (total and BLA only), mean viral spread (total and BLA only) and mean number of transduced cells (total and BLA only) for data depicted in Figures 6 and 7. [file 1471-2202-15-28-S1.xlsx]

## Sheet: Sheet1
uncorrected p value / p value corrected for multiple comparisons
* indicates significance
Mean Viral Transduction - Total
Serotype	AAV-2/1	AAV-2/5	AAV-2/7	AAV-2/8	AAV-2/9	AAV-2/RH10	AAV-2/DJ	AAV-2/DJ8
AAV2/1		.000*/.007*	.157/1.000	.124/1.000	.397/1.000	.771/1.000	.197/1.000	.890/1.000
AAV2/5			.000*/.000*	.028*/.785	.004*/.101	.000*/.001*	.010*/.293	.000*/.003*
AAV2/7				.003*/.076	.021*/.587	.242/1.000	.005*/.147	.094/1.000
AAV2/8					.475/1.000	.058/1.000	.764/1.000	.125/1.000
AAV2/9						.239/1.000	.663/1.000	.435/1.000
AAV2/rh10							.099/1.000	.645/1.000
AAV2/DJ								.205/1.000
AAV2/DJ8
Mean Viral Transduction - BLA only
Serotype	AAV-2/1	AAV-2/5	AAV-2/7	AAV-2/8	AAV-2/9	AAV-2/RH10	AAV-2/DJ	AAV-2/DJ8
AAV2/1		.000*/.005*	.170/1.000	.096/1.000	.392/1.000	.868/1.000	.414/1.000	.446/1.000
AAV2/5			.000*/.000*	.032*/.897	.003*/.081	.000*/.002*	.002*/.049*	.001*/.029*
AAV2/7				.002*/.058	.023*/.643	.211/1.000	.023*/.645	.024*/.682
AAV2/8					.404/1.000	.058/1.000	.356/1.000	.307/1.000
AAV2/9						.290/1.000	.948/1.000	.887/1.000
AAV2/rh10							.306/1.000	.307/1.000
AAV2/DJ								.938/1.000
AAV2/DJ8
Mean Viral Spread - Total
Serotype	AAV-2/1	AAV-2/5	AAV-2/7	AAV-2/8	AAV-2/9	AAV-2/RH10	AAV-2/DJ	AAV-2/DJ8
AAV2/1		.000*/.000*	.329 /1.000	.013*/.354	.192 /1.000	.618/1.000	0.002*/.055	.307/1.000
AAV2/5			.000*/.000*	.043*/1.000	.001*/.032	.000*/.001	.126/1.000	.000*/.004
AAV2/7				.000*/.013*	.021*/.581	.132/1.000	.000*/.001*	.038*/1.000
AAV2/8					.218/1.000	.039*/1.000	.581/1.000	.097/1.000
AAV2/9						.404/1.000	.069/1.000	.717/1.000
AAV2/rh10							.007*/.208	.606/1.000
AAV2/DJ								.022*/.604
AAV2/DJ8
Mean Viral Spread - BLA only
Serotype	AAV-2/1	AAV-2/5	AAV-2/7	AAV-2/8	AAV-2/9	AAV-2/RH10	AAV-2/DJ	AAV-2/DJ8
AAV2/1		.001*/.024*	.174/1.000	.411/1.000	.815/1.000	.773/1.000	.140/1.000	.888/1.000
AAV2/5			.000*/.000*	.006*/.179	.001*/.024	.000*/.002*	.032*/.887	.000*/.003*
AAV2/7		`		.026*/.731	.102/1.000	.289/1.000	.004*/.099	.183/1.000
AAV2/8					.543/1.000	.228/1.000	.543/1.000	.297/1.000
AAV2/9						.551/1.000	.199/1.000	.688/1.000
AAV2/rh10							.058/1.000	.821/1.000
AAV2/DJ								.076/1.000
AAV2/DJ8
# of Transduced Cells - Total
Serotype	AAV-2/1	AAV-2/5	AAV-2/7	AAV-2/8	AAV-2/9	AAV-2/RH10	AAV-2/DJ	AAV-2/DJ8
AAV2/1		.000*/.008*	.107/1.000	.073/1.000	.331/1.000	..711/1.000	.427/1.000	.747/1.000
AAV2/5			.000*/.000*	.057/1.000	.006*/.165	.000*/.001*	.002*/.065	.000*/.008*
AAV2/7				.001*/.015*	.008*/.234	.195/1.000	.012*/.343	.038*/1.000
AAV2/8					.397/1.000	.025*/.709	.279/1.000	.106/1.000
AAV2/9						.165/1.000	.832/1.000	.468/1.000
AAV2/rh10							.223/1.000	.460/1.000
AAV2/DJ								.600/1.000
AAV2/DJ8
# of Transduced Cells - BLA only
Serotype	AAV-2/1	AAV-2/5	AAV-2/7	AAV-2/8	AAV-2/9	AAV-2/RH10	AAV-2/DJ	AAV-2/DJ8
AAV2/1		.000*/.008*	.292/1.000	.306/1.000	.280/1.000	.711/1.000	.726/1.000	.390/1.000
AAV2/5			.000*/.000*	.007*/.194	.008*/.232	.000*/.001*	.000*/.013*	.002*/.060
AAV2/7				.035*/.973	.030*/.842	.473/1.000	.142/1.000	.045*/1.000
AAV2/8					.953/1.000	.149/1.000	.468/1.000	.823/1.000
AAV2/9						.133/1.000	.431/1.000	.775/1.00
AAV2/rh10							.448/1.000	.195/1.000
AAV2/DJ								.591/1.000
AAV2/DJ8
